# Supplementary material for: A prospective registry of emergency department patients admitted with infection
Source: BMC Infect Dis. 2011 Jan 26;11:27. doi: 10.1186/1471-2334-11-27 (PMC3037882; doi:10.1186/1471-2334-11-27)
Supplement: Additional file 1 — ED admission ICD-10 codes potentially indicating infection. [file 1471-2334-11-27-S1.XLS]

## Sheet: Sheet1
DESCRIPTION	ICD
CARDIOVASCULAR
ENDOCARDITIS - ACUTE & SUBACUTE	I33.0
MYOCARDITIS - ACUTE	I40.9
PERICARDITIS	I30.9
VIRAL CARDITIS	B33.2
SYNCOPE / COLLAPSE	R55
HYPOTENSION POSTURAL	I95.1
SEPTIC SHOCK	A41.9
VALVULAR HEART DISEASE	I38
FAINT / FUNNY TURN	R55
GANGRENE - ISCHAEMIC	R02
SUPERFICIAL VENOUS THROMBOPHLEBITIS	I80.9
DERMATOLOGY
ECZEMA	L23.9
ERYSIPELAS	A46
LOWER EXTREMITY SKIN ULCER	L97
DISSEMINATED ZOSTER	B02.7
RASH - NON SPECIFIC	R21
SHINGLES	B02.9
FOLLICULITIS	L73.9
LOCALIZED SWELLING,MASS OR LUMP OF SKIN OR SOFT TISSUE	R22.9
ENDOCRINE
DIABETIC COMA - (ID)	E10.12
DIABETIC KETOACIDOSIS - (ID)	E10.11
DIABETIC COMPLICATION - (ID)	E10.8
ENT & MOUTH
ABSCESS - DENTAL	K04.7
EPIGLOTTITIS - ACUTE	J05.1
OTITIS EXTERNA	H60.9
OTITIS MEDIA	H66.9
PHARYNGITIS	J02.9
QUINSY	J36
SALIVARY GLAND / DUCT CALCULUS	K11.5
SINUSITIS	J01.9
TONSILLITIS	J03.9
TRACHEITIS - ACUTE	J04.1
UPPER RESPIRATORY TRACT INFECTION	J06.9
LARYNGITIS	J04.2
SIALOADENTIS	K11.2
RETROPHARYNGEAL & PARAPHARYNGEAL ABSCESS	J39
GINGIVITIS	K05.0
MASTOIDITIS	H70.0
ENVIRONMENTAL CONDITIONS
BAT BITE/SCRATCH	W55
DOG BITE	W54
HUMAN BITE	W50
CAT BITE	W55
HYPOTHERMIA	T68
BILIARY PROBLEMS
CHOLANGITIS - ACUTE	K83.0
CHOLECYSTITIS - ACUTE	K81.0
BILARY OBSTRUCTION	K82.0
HEPATITIS - ACUTE	K72.0
GALLSTONES	K80.8
INTESTINAL CONDITIONS
BOWEL OBSTRUCTION	K56.6
PSEUDOMEMBRANOUS COLITIS	A04.7
COLITIS - ULCERATIVE	K51.9
CROHN'S DISEASE	K50.9
DIVERTICULITIS	K57.92
DYSENTERY	A07.9
ISCHAEMIC BOWEL	K55.9
RECTAL PROBLEMS
ABSCESS - PILONIDAL	L05.0
ABSCESS - PERIANAL	K61.0
GENERAL ABDOMINAL CONDITIONS
VIRAL GASTROENTERITIS	A08.4
NAUSEA / VOMITING - NO DIAGNOSIS	R11
PERITONITIS	K65.9
ASCITES	R18
GASTROENTERITIS	A09
HAEMATOLOGY
ACUTE MYELOID LEUKAEMIA	C92.00
APLASTIC ANAEMIA	D61.9
HODGKIN'S DISEASE	C81.9
LEUKAEMIA	C95.90
NON-HODGKIN'S LYMPHOMA	C85.9
MULTIPLE MYELOMA	C90.00
NEUTROPENIA	D70
PANCYTOPAENIA	D61.0
LYMPHADENOPATHY	R59.1
IATROGENIC CONDITIONS
CELLULITIS - POSTOPERATIVE	T81.4
DEHISCENCE OF PERINEAL WOUND	O90.1
IUCD RELATED INFECTION	T83.6
OPERATIVE WOUND DEHISCENCE (NOT PERINEAL)	T81.3
POSTOPERATIVE WOUND INFECTION	T81.41
COMPLICATION OF SURGICAL & MEDICAL CARE, NOS	T88.9
COMPLICATION OF MEDICAL DEVICE, UNSPECIFIED	Y82
INFECTIOUS
GENERALISED INFECTIOUS CONDITIONS
HUMAN IMMUNODEFICIENCY VIRUS INFECTION	B24
LEPTOSPIROSIS	A27.9
DENGUE FEVER	A90
ARBOVIRUS INFECTION	A94
LYSSAVIRUS	A82.9
MENINGOCOCCAL INFECTION - UNSPECIFIED	A39.9
MELIOIDOSIS	A24.1
MALARIA	B54
MEASLES	B05.9
INFECTIOUS MONONUCLEOSIS	B27.9
MUMPS	B26.9
PERTUSSIS	A37.9
PYREXIA - UNKNOWN ORIGIN	R50.9
SEPTICEMIA	A41.9
SYPHILIS	A53.9
TETANUS	A35
SUSPECTED TUBERCULOSIS	Z03.0
INFLUENZA	J11.1
VIRAL INFECTION	B34.9
NECROTIZING FASCIITIS	M72.6
CHLAMYDIA INFECTION	A74.9
MENINGITIS- BACTERIAL	G00.9
FOCAL - SKIN PROBLEMS
ABSCESS - MULTIPLE SITES	L02.9
CELLULITIS - EYELID	H00.0
CELLULITIS - ORBIT	H05.0
CELLULITIS - PERIORBITAL	L03.2
CHANCROID	A57
VIRAL EXANTHEMA	B09
FUNGAL INFECTION	B49
ABSCESS - LIMB/FOOT	L02.4
ABSCESS - UNSPECIFIED	L02.9
ABSCESS - BUTTOCK	L02.3
ABSCESS - LOWER LIMB	L02.4
ABSCESS - SINGLE	L02.9
ABSCESS - TRUNK	L02.2
ABSCESS - UPPER LIMB	L02.4
CELLULITIS - UNSPECIFIED	L03.9
CELLULITIS - UPPER LIMB	L03.10
CELLULITIS - TRUNK	L03.3
CELLULITIS - FINGER/TOE	L03.0
CELLULITIS - FACE	L03.2
CELLULITIS - LOWER LIMB	L03.11
WOUND INFECTION	T81.4
INFECTION IN INDWELLING PROSTHESIS INCL. CENTRAL LINE	T85.7
FOCAL - OTHER INFECTIONS
ABSCESS - EYELID	H00.0
GAS GANGRENE	A48.0
GONORRHOEA	A54.9
MENINGOCOCCAL MENINGITIS	A39.0
MENINGOENCEPHALITIS - VIRAL	A86
HEADACHE
ENCEPHALITIS	G04.9
HEADACHE - ? CAUSE	R51
MENINGITIS	G03.9
OTHER GLOBAL COMPLAINTS
ACUTE CONFUSIONAL STATE	F05.1
ALTERED MENTAL STATE (NON-ALCOHOL)	F05.0
CONFUSION	R41.0
UNCONSCIOUS ? CAUSE	R40.2
EXTRADURAL AND SUBDURAL ABSCESS	G06.2
INTRACRANIAL SPACE OCCUPYING LESION	R90.0
OBSTETRIC & GYNAE
ABSCESS - BARTHOLINS GLAND	N75.1
PELVIC INFLAMMATORY DISEASE	N73.9
TOXIC SHOCK SYNDROME	A48.3
VAGINAL OR VULVAL INFECTION	N76.0
BREAST COMPLAINTS
ABSCESS - BREAST	N61
MASTITIS	N61
OPHTHALMOLOGY
BACTERIAL KERATITIS	H16.9
ORTHOPAEDIC CONDITIONS
OLECRANON BURSITIS	M70.2
SEPTIC ARTHRITIS - UNSPECIFIED LOCATION	M00.95
ORTHOPAEDIC CONDITIONS - GENERAL
JOINT EFFUSION - ANY	M25.49
OSTEOMYELITIS UNSPECIFIED	M86.99
TENOSYNOVITIS	M65.99
TENDINITIS	M77.9
BURSITIS - UNSPECIFIED	M71.7
COMPLICATION OF AN INTERNAL ORTHOPAEDIC DEVICE OR GRAFT	T84.9
ABDOMINAL PAIN - ACUTE	R10.0
PAEDIATRIC MEDICAL
CHICKENPOX	B01.9
FEBRILE CONVULSION	R56.0
ACUTE EPIGLOTITIS	J05.1
IMPETIGO	L01.0
PYREXIA UNKNOWN ORIGIN	R50.9
ALTERED MENTAL STATE ( NOT ALCOHOL / DRUGS )	F09
RENAL
PYELONEPHRITIS	N12
RENAL FAILURE - ACUTE	N17.9
URINARY TRACT INFECTION	N39.0
RESPIRATORY
ABSCESS - LUNG	J85.2
ASTHMA - ACUTE	J45.9
BRONCHIECTASIS	J47
BRONCHOPNEUMONIA	J18.0
ACUTE EXACERBATION OF COAD	J44.9
COAD WITH ACUTE ASTHMA	J44.8
HAEMOPTYSIS	R04.2
MEDIASTINITIS	J98.5
PLEURAL EFFUSION	J90
PLEURISY	R09.1
PNEUMONIA - ASPIRATION	J69.0
PNEUMONIA - ATYPICAL	J18.8
PNEUMONIA - UNSPECIFIED	J18.9
PULMONARY EMBOLISM	I26.9
PULMONARY OEDEMA - NON-CARDIOGENIC	J81
PULMONARY TUBERCULOSIS	A15.3
BRONCHITIS (ACUTE)	J20.9
ACUTE RESPIRATORY DISTRESS SYNDROME (ARDS)	J80
EMPYEMA	J86.9
INTERVERTEBRAL DISC DISORDER	M51.8
LOW BACK PAIN	S33.7
LOSS OF CONSCIOUSNESS	S06.01
UROLOGY
CYSTITIS	N30.9
EPIDIDYMO-ORCHITIS	N45.9
HAEMATURIA	R31
ATTENTION TO SUPRAPUBIC CATHETER	T83.1
ATTENTION TO URETHRAL CATHETER	T83.0
BALANITIS/BALANOPOSTHITIS	N48.1
SYMPTOM CODES - NO DIAGNOSIS
ABDO PAIN - LOCALISED TO LOWER ABDO	R10.3
ABDO PAIN - LOCALISED TO UPPER ABDO	R10.1
DIZZINESS	R42
PRESYNCOPE/SYNCOPE - NO DIAGNOSIS	R55
